# Supplementary material for: Inhibition of HPSE/SDC-2 axis-induced epithelial-mesenchymal transition for treating IC/BPS
Source: PLoS One. 2025 May 23;20(5):e0321730. doi: 10.1371/journal.pone.0321730 (PMC12101628; doi:10.1371/journal.pone.0321730)
Supplement: S1 Table — (PDF) [file pone.0321730.s002.xlsx]

## Sheet: Sheet1
Figure 1									Figure 2								Figure 3
Figure 1C	Relative protein levels							Figure 2E	Area (cm2)	0.351	0.777667	1.69133	4.067	7.80533			Figure3C	Relative protein levels
	CON			CYP					Volume (μl)	5	10	20	50	100				CON	CYP	OGT2115
E-cad	1.00321	1.02441	0.972377	0.460898	0.311283	0.435811											E-cad	1.21723	0.339197	1.00784
N-cad	0.867926	1.21575	0.916324	2.37106	2.05363	2.30402		Figure 2F										0.984473	0.549538	1.26827
Vimentin	0.914097	1.15649	0.929416	2.64606	2.06907	2.31165		Urinary frequency (times)	CON	2	3	1	2	2				0.798301	0.545228	1.12375
									CYP	10	13	14	11	13			N-cad	1.17673	2.25762	1.28922
Figure 1D	Relative protein levels								OGT	4	3	3	2	2				1.00122	1.97881	1.66264
E-cad	1.03155	1.05334	0.999844	0.473917	0.320076	0.448121		Mean voided volume (μl)	CON	120	114	100	150	136				0.822044	3.02995	1.46939
N-cad	0.385548	0.540057	0.407047	1.05327	0.912256	1.02349			CYP	32	29	25	20	16			Vimentin	1.0351	2.19098	1.02697
Vimentin	0.433086	0.547928	0.440344	1.25367	0.980299	0.905221			OGT	80	90	86	100	94				1.0443	1.60147	1.02403
Urinary frequency	1	2	1	9	11	10		Total voided volume (μl)	CON	20	30	60	100	200				0.920601	2.55862	0.661716
									CYP	0	0	0	0	0
Figure 1F	Relative protein levels								OGT	64	87	25	40	32			Figure3F-G	Rositive area percentage
	LPS（μg/ml）																	CON	CYP	OGT2115
	0	0.25	0.5	1	2	4		Figure 2G									E-cad	32.8486	10.9478	24.4384
E-cad	1.0462	1.067	0.737617	0.372106	0.908368	0.818491		Score		CON								28.3834	8.48467	22.3465
	0.963604	0.907428	0.798402	0.395788	0.761894	0.757354			0.008	0	0	0	0	0				35.8357	8.82479	28.3158
	0.990192	1.17912	1.00069	0.296609	0.875545	0.610391			0.07	2	2	2	1	2			Vimentin	9.87365	32.3125	8.31514
N-cad	1.16842	1.07959	1.46999	1.87499	1.81526	1.51647			0.4	3	4	3	3	3				11.3532	36.3431	7.9714
	0.979103	1.20592	1.25787	2.06585	1.76704	1.45117			1	4	5	4	5	5				12.1351	30.1325	11.2235
	0.852481	0.786696	1.44834	2.64145	1.5158	1.60933				CYP
Vimentin	1.17882	0.94748	2.17915	3.13201	1.37467	1.46776			0.008	6	9	9	6	8
	0.751268	1.23797	1.64813	3.1586	1.45983	10.4893			0.07	9	12	15	8	10
	1.06992	0.776597	1.37077	3.39367	1.07743	1.22946			0.4	11	14	16	14	12
									1	15	14	17	14	15
Figure 1G	Relative fluorescence intensity									OGT2115
CON	0.767281	0.977972	1.05227	1.14291	1.16293	0.896637			0.008	0	2	1	0	1
LPS	1.77062	2.07813	1.71384	1.61036	1.76713	1.61036			0.07	1	3	4	3	3
									0.4	2	4	4	6	4
Figure 1I	Relative protein levels								1	2	4	5	8	7
	CON			LPS
E-cad	1.01705	1.01052	0.972434	0.627526	0.541519	0.443757		Figure 2I
N-cad	1.03925	0.746975	1.21378	2.04894	1.76534	1.81095		Inter contractile interval (s)	CON	120	140	140	160	120
Vimentin	1.12882	0.952629	0.918547	1.4812	1.54853	1.33365			CYP	32.7	40	30	28	32
									OGT	90	100	80	90	100
Figure 1J	Relative protein levels							Micturition pressure (mmHg)	CON	17	18	19	19	22
E-cad	0.983627	0.977317	0.940482	0.606907	0.523726	0.429176			CYP	10	8	8	7	9
N-cad	0.512137	0.368107	0.598146	1.00971	0.869951	0.89243			OGT	15	14	14	16	12
Vimentin	0.791711	0.668135	0.644232	1.03886	1.08608	0.935368
Fluorescence intensity	16905	21547	23184	49011	45786	37760
Figure 4								Figure 5							Figure S1
Figure 4A	OGT2115(μM)	Cell Viability(%)						Figure 5E	Relative protein levels						Figure S1D
	1.25	105.764	95.4064	100.264	91.3907	92.6768			CON	CON+SDC-2-si	LPS	LPS+SDC-2-Si			Relative fluorescence intensity
	2.5	94.7721	94.1107	96.0422	82.3841	88.5101		E-cad	1.3082	0.698406	0.40717	0.848533			NC	His-HPSE
	5	99.5979	91.1661	86.5435	80.2649	88.5101			1.00488	0.756507	0.329357	0.840943			0.753186	1.85027
	10	96.1126	62.5442	75.7256	83.0464	75.2525			0.686917	0.7041	0.390733	0.799079			0.921668	2.18048
	20	64.8794	51.7079	69.7889	67.2848	66.5404		N-cad	0.877507	0.825658	2.93756	1.97565			0.740085	1.90463
									0.892403	0.770392	2.88805	1.17365			1.2201	1.90961
Figure 4C	Relative protein levels								1.23009	0.470554	3.97192	1.88566			1.29954	1.86296
	OGT2115 (μM)							Vimentin	1.18373	0.658296	1.82599	1.1446			1.06543	2.21516
	0	1.25	2.5	5	10	20			1.22701	0.753771	1.78658	1.21509
E-cad	1.04723	1.27224	1.47733	3.20291	2.16168	2.24436			0.589256	0.934111	2.34038	1.01397			Figure S1G
	1.00465	1.15461	1.32063	2.63044	1.20498	1.54376									Relative fluorescence intensity
	0.948126	1.33992	1.57697	3.94571	1.31652	1.87844		Figure 5G-H	Rositive area percentage						CON	His-HPSE	His-HPSE SDC-2-si
N-cad	0.914893	0.931676	0.799653	0.471035	1.60231	2.06941			CON	CON+SDC-2-si	LPS	LPS+SDC-2-Si			0.977755	1.56461	0.890799
	0.845606	0.848323	0.685495	0.504084	0.984856	1.33987		E-cad	52.535	60.319	13.352	57.798			0.84577	2.27711	1.14466
	1.2395	1.49377	0.916045	0.434655	1.31032	1.30035			56.462	57.646	16.461	51.758			1.11116	2.09828	0.750118
Vimentin	1.1459	0.985971	0.91822	0.610579	1.22427	1.37273			59.315	56.991	11.674	53.124			1.05029	1.7669	1.09282
	0.879197	0.870068	0.937772	0.474808	0.73226	0.986162		Vimentin	12.487	11.334	30.421	12.574			1.27543	1.51163	0.837546
	0.974903	0.957501	0.925955	0.474181	0.860295	0.985024			13.879	14.316	34.824	11.355			0.739602	1.97951	0.900977
									14.798	13.462	35.752	13.771
Figure 4F	Relative protein levels
	CON	Con+OGT2115	LPS	LPS+OGT2115				Figure 5I	Relative fluorescence intensity
E-cad	0.755942	1.14441	0.365919	0.990651					CON	CON+SDC-2-si	LPS	LPS+SDC-2-Si
	0.904913	1.01988	0.45209	0.951246					0.962465	1.13923	2.17157	0.711769
	1.33915	0.732927	0.339942	0.820001					1.02751	1.0145	2.3611	1.00797
N-cad	1.10534	1.04558	1.81067	1.12508					0.705176	0.960699	2.30889	0.771985
	0.907615	1.01897	1.93937	1.15155					0.991543	1.05047	2.4162	0.991543
	0.98704	0.776724	1.85733	0.998851					1.28756	1.16442	2.26333	1.25119
Vimentin	0.929513	0.853417	1.74865	1.28021					1.02574	1.27638	2.17757	1.20474
	0.945185	0.967295	2.14348	1.08031
	1.1253	0.897296	2.00859	1.09041
Figure 4H-I	Rositive area percentage
	CON	Con+OGT2115	LPS	LPS+OGT2115
E-cad	36.453	38.857	10.847	30.946
	32.443	31.994	12.475	28.764
	35.977	34.245	13.797	23.947
Vimentin	6.894	10.353	22.451	12.364
	8.934	9.351	26.974	11.462
	9.841	6.351	25.467	9.134
Figure 4J	Relative fluorescence intensity
	CON	Con+OGT2115	LPS	LPS+OGT2115
	0.772524	0.95918	1.8498	0.644024
	0.974363	1.09887	2.24749	0.888521
	0.865984	1.00783	1.71936	0.797794
	1.18629	1.20783	1.64198	1.12167
	1.15162	1.15482	1.91358	1.15114
	1.04923	1.00473	1.64781	0.859312
